# Supplementary material for: Multifunctional Organic Molecule for Defect Passivation of Perovskite for High-Performance Indoor Solar Cells
Source: Materials (Basel). 2025 Jan 3;18(1):179. doi: 10.3390/ma18010179 (PMC11722308; doi:10.3390/ma18010179)
Supplement: Supplementary file 1 [file materials-18-00179-s001.zip]

Archive with 2 entries (1 files):
- materials-3381313-supplementary/
- materials-3381313-supplementary/materials-3381313-supplementary.pdf
